# Supplementary material for: Senescence-related genes as prognostic indicators in breast cancer survival
Source: GeroScience. 2024 Oct 21;47(3):2995–3006. doi: 10.1007/s11357-024-01384-w (PMC12181569; doi:10.1007/s11357-024-01384-w)
Supplement: Supplementary file 1 — Supplementary file1 (XLSX 13 KB) [file 11357_2024_1384_MOESM1_ESM.xlsx]

## Sheet: Munka1
Probe Id	Symbol	SYMBOL_GenBank	symbol_biomaRt	ensemblID
213198_at	ACVR1B	ACVR1B	ACVR1B	ENSG00000135503
205141_at	ANG	ANG	ANG	ENSG00000214274
205609_at	Ang1	ANGPT1	ANGPT1	ENSG00000154188
205239_at	AREG	AREG	AREG	ENSG00000109321
202686_s_at	AXL	AXL	AXL	ENSG00000167601
207844_at	BHR1	IL13	IL13	ENSG00000169194
205289_at	BMP2	BMP2	BMP2	ENSG00000125845
206176_at	BMP6	BMP6	BMP6	ENSG00000153162
217767_at	C3	C3	C3	ENSG00000125730
207533_at	CCL1	CCL1	CCL1	ENSG00000108702
216598_s_at	CCL2	CCL2	CCL2	ENSG00000108691
221463_at	CCL24	CCL24	CCL24	ENSG00000106178
223710_at	CCL26	CCL26	CCL26	ENSG00000006606
205114_s_at	CCL3	CCL3	CCL3L3	ENSG00000277796
204103_at	CCL4	CCL4	CCL4	ENSG00000277943
208075_s_at	CCL7	CCL7	CCL7	ENSG00000108688
214038_at	CCL8	CCL8	CCL8	ENSG00000108700
203508_at	CD120b	TNFRSF1B	TNFRSF1B	ENSG00000028137
201005_at	CD9	CD9	CD9	ENSG00000010278
201533_at	CTNNB1	CTNNB1	CTNNB1	ENSG00000168036
213275_x_at	CTSB	CTSB		ENSG00000285132
204533_at	CXCL10	CXCL10	CXCL10	ENSG00000169245
223454_at	CXCL16	CXCL16	CXCL16	ENSG00000161921
209716_at	CSF1	CSF1	CSF1	ENSG00000184371
210229_s_at	CSF2	CSF2	CSF2	ENSG00000164400
206994_at	CST4	CST4	CST4	ENSG00000101441
201925_s_at	DAF	CD55	CD55	ENSG00000196352
204602_at	DKK1	DKK1	DKK1	ENSG00000107984
222802_at	EDN1	EDN1	EDN1	ENSG00000078401
206254_at	EGF	EGF	EGF	ENSG00000138798
1565483_at	EGFR	EGFR	EGFR	ENSG00000146648
205767_at	EREG	EREG	EREG	ENSG00000124882
208394_x_at	ESM1	ESM1	ESM1	ENSG00000164283
201328_at	ETS2	ETS2	ETS2	ENSG00000157557
204781_s_at	FAS1	FAS	FAS	ENSG00000026103
205117_at	FGF1	FGF1	FGF1	ENSG00000113578
204422_s_at	FGF2	FGF2	FGF2	ENSG00000138685
205782_at	FGF7	FGF7	FGF7	ENSG00000140285
221577_x_at	GDF15	GDF15	GDF15	ENSG00000130513
204472_at	GEM	GEM	GEM	ENSG00000164949
204220_at	GMFG	GMFG	GMFG	ENSG00000130755
209774_x_at	GRO2	CXCL2	CXCL2	ENSG00000081041
221009_s_at	HFARP	ANGPTL4	ANGPTL4	ENSG00000167772
210997_at	HGF	HGF	HGF	ENSG00000019991
224731_at	HMGB1	HMGB1	HMGB1	ENSG00000189403
48580_at	HsT2645	CXXC1	CXXC1	ENSG00000154832
202638_s_at	ICAM1	ICAM1	ICAM1	ENSG00000090339
204949_at	ICAM3	ICAM3	RAVER1	ENSG00000161847
209541_at	IGF1	IGF1	IGF1	ENSG00000017427
205302_at	IGFBP1	IGFBP1	IGFBP1	ENSG00000146678
202718_at	IGFBP2	IGFBP2	IGFBP2	ENSG00000115457
210095_s_at	IGFBP3	IGFBP3	IGFBP3	ENSG00000146674
201508_at	IGFBP4	IGFBP4	IGFBP4	ENSG00000141753
211959_at	IGFBP5	IGFBP5	IGFBP5	ENSG00000115461
203851_at	IGFBP6	IGFBP6	IGFBP6	ENSG00000167779
207433_at	IL10	IL10	IL10	ENSG00000136634
205992_s_at	IL15	IL15	IL15	ENSG00000164136
206295_at	IL18	IL18	IL18	ENSG00000150782
210118_s_at	IL1A	IL1A	IL1A	ENSG00000115008
39402_at	IL1B	IL1B	IL1B	ENSG00000125538
207849_at	IL2	IL2	IL2	ENSG00000109471
205159_at	IL5RB	CSF2RB	CSF2RB	ENSG00000100368
205207_at	IL6	IL6	IL6	ENSG00000136244
212195_at	IL6ST	IL6ST	IL6ST	ENSG00000134352
206693_at	IL7	IL7	IL7	ENSG00000104432
210141_s_at	INHA	INHA	INHA	ENSG00000123999
203474_at	IQGAP2	IQGAP2	IQGAP2	ENSG00000145703
227314_at	ITGA2	ITGA2	ITGA2	ENSG00000164171
205874_at	ITPKA	ITPKA	ITPKA	ENSG00000137825
201466_s_at	JUN	JUN	JUN	ENSG00000177606
226534_at	KITLG	KITLG	KITLG	ENSG00000049130
205476_at	LARC	CCL20	CCL20	ENSG00000115009
201162_at	MAC25	IGFBP7	IGFBP7	ENSG00000163453
206407_s_at	MGC17134	CCL13	CCL13	ENSG00000181374
217871_s_at	MIF	MIF	MIF	ENSG00000276701
204475_at	MMP1	MMP1	MMP1	ENSG00000196611
205680_at	MMP10	MMP10	MMP10	ENSG00000166670
204580_at	MMP12	MMP12	MMP12	ENSG00000262406
205959_at	MMP13	MMP13	MMP13	ENSG00000137745
202828_s_at	MMP14	MMP14	MMP14	ENSG00000157227
201069_at	MMP2	MMP2	MMP2	ENSG00000087245
205828_at	MMP3	MMP3	MMP3	ENSG00000149968
203936_s_at	MMP9	MMP9	MMP9	ENSG00000100985
201414_s_at	NAP1L4	NAP1L4	NAP1L4	ENSG00000273562
207354_at	NCC-4	CCL16	CCL16	ENSG00000275095
203828_s_at	NK4	IL32	RNU1-125P	ENSG00000252561
206237_s_at	NRG1	NRG1	NRG1	ENSG00000157168
204932_at	OPG	TNFRSF11B	TNFRSF11B	ENSG00000164761
202628_s_at	PAI	SERPINE1	SERPINE1	ENSG00000106366
228128_x_at	PAPPA	PAPPA	PAPPA	ENSG00000182752
208982_at	PECAM1	PECAM1	PECAM1	ENSG00000261371
209652_s_at	PGF	PGF	PGF	ENSG00000119630
205078_at	PIGF	PIGF	PIGF	ENSG00000151665
201860_s_at	PLAT	PLAT	PLAT	ENSG00000104368
205479_s_at	PLAU	PLAU	PLAU	ENSG00000122861
202189_x_at	PTB2	PTBP1	PTBP1	ENSG00000011304
206631_at	PTGER2	PTGER2	PTGER2	ENSG00000125384
210367_s_at	PTGES	PTGES	PTGES	ENSG00000148344
1554319_at	RPS6KA5	RPS6KA5	RPS6KA5	ENSG00000100784
213244_at	SCAMP4	SCAMP4	SCAMP4	ENSG00000227500
204470_at	SCYB1	CXCL1	CXCL1	ENSG00000163739
207850_at	SCYB3	CXCL3	CXCL3	ENSG00000163734
209687_at	SDF1A	CXCL12	CXCL12	ENSG00000107562
209879_at	SELPLG	SELPLG	SELPLG	ENSG00000110876
209730_at	SEMA3F	SEMA3F	SEMA3F	ENSG00000001617
211906_s_at	SERPINB4	SERPINB4	SERPINB4	ENSG00000206073
212190_at	SERPINE2	SERPINE2	SERPINE2	ENSG00000135919
204655_at	TCP228	CCL5	CCL5	ENSG00000274233
231579_s_at	TIMP2	TIMP2	TIMP2	ENSG00000035862
207113_s_at	TNF	TNF	TNF	ENSG00000228978
207643_s_at	TNF-R	TNFRSF1A	TNFRSF1A	ENSG00000067182
206222_at	TNFRSF10C	TNFRSF10C	TNFRSF10C	ENSG00000173535
201685_s_at	TOX4	TOX4	TOX4	ENSG00000092203
202477_s_at	TUBGCP2	TUBGCP2	TUBGCP2	ENSG00000130640
210845_s_at	URKR	PLAUR	PLAUR	ENSG00000011422
210512_s_at	VEGFA	VEGFA	VEGFA	ENSG00000112715
209946_at	VEGFC	VEGFC	VEGFC	ENSG00000150630
205586_x_at	VGF	VGF	--	--
224022_x_at	WNT16	WNT16	WNT16	ENSG00000002745
205648_at	WNT2	WNT2	WNT2	ENSG00000105989
